# Supplementary material for: Energy Balance and Risk of Mortality in Spanish Older Adults
Source: Nutrients. 2021 May 4;13(5):1545. doi: 10.3390/nu13051545 (PMC8147789; doi:10.3390/nu13051545)
Supplement: Supplementary file 1 [file nutrients-13-01545-s001.zip]

Archive with 1 entries (1 files):
- nutrients-1131600-supplementary.pdf
